# Supplementary material for: Antimicrobial resistance in India's dairy value chain: An investigation of risk factors in Haryana and Assam, India
Source: One Health. 2026 Mar 20;22:101391. doi: 10.1016/j.onehlt.2026.101391 (PMC13050009; doi:10.1016/j.onehlt.2026.101391)
Supplement: Supplementary file 2 — Supplementary material 2 [file mmc2.xls]

## Sheet: Sheet1
State	State_code	District	Milk_type	Sample_type	IsolateID	total_milki_cow	Countoffarm	staph_pos_pcr	Res_1_anti_gpb	res_mic_gpb	abst_pos_gnb	Res_3_anti_gpb	pcr_amrpos_gnb	mic_pos_gnb	mastitis_pos_bin	cleanlin_cow_bin	Usedabinlastyear	antibioticinfarm_pos	K_score1	k_score2	K_score3	K_score4	K_score5	K_score6	K_score7	K_score8	K_score9	K_score10	K_score11	K_score12	K_score13	k_score14	k_score15	Totalknowledgescore	Tot_know_score_123	Tot_know_score_123_cat	tot_knwldge_score_bin	Res_3_anti_gnb	resistant_to_either_GPBorGNB	resistantboth	gpb_mdr	gnb_mdr1	mdr_to_either_GPBorGNB	mdr_both	group(District)	amr_gpb_gnb	Identifiedspecies_gpb	staph_pos_pcr	Identifiedspecies_gnb
Haryana	1	Bhiwani	Raw milk	Vendor	10Mw			1	1	0	1	0	0																									1	1	1	0	1	1	0			Staphylococcus spp.	1	GNB
Haryana	1	Bhiwani	Raw milk	Vendor	11Mw			1	0	0	1	0	0																									0	1	0	0	0	0	0			Staphylococcus spp.	1	GNB
Haryana	1	Bhiwani	Raw milk	Vendor	12Mw			1	1	0	1	0	1	1																								0	1	1	0	0	0	0			Staphylococcus spp.	1	ORGNB
Haryana	1	Bhiwani	Raw milk	Vendor	13Mw			1	0	0	1	0	1	1																								1	1	0	0	1	1	0			Staphylococcus spp.	1	ORGNB
Haryana	1	Bhiwani	Raw milk	Vendor	14Mw			1	1	1	1	1	0																									1	1	1	1	1	1	1			Staphylococcus epidermidis	1	GNB
Haryana	1	Bhiwani	Raw milk	Vendor	15Mw			1	1	0	1	0	0																									1	1	1	0	1	1	0			Staphylococcus spp.	1	GNB
Haryana	1	Bhiwani	Raw milk	Vendor	16Mw			1	0	0	1	0	1	1																								1	1	0	0	1	1	0			Staphylococcus spp.	1	ORGNB
Haryana	1	Bhiwani	Raw milk	Vendor	19Mw			1	1	0	0	0	0																									0	1	0	0	0	0	0			Staphylococcus spp.	1	GNB
Haryana	1	Bhiwani	Raw milk	Vendor	1Mw			1	0	0	1	0	0																									1	1	0	0	1	1	0			Staphylococcus spp.	1	GNB
Haryana	1	Bhiwani	Raw milk	Vendor	20Mw			1	1	0	1	0	0																									0	1	1	0	0	0	0			Staphylococcus spp.	1	GNB
Haryana	1	Bhiwani	Raw milk	Vendor	22Mw			1	1	0	1	0	0																									0	1	1	0	0	0	0			Staphylococcus spp.	1	GNB
Haryana	1	Bhiwani	Raw milk	Vendor	23Mw			1	1	0	0	0	0																									0	1	0	0	0	0	0			Staphylococcus spp.	1	GNB
Haryana	1	Bhiwani	Raw milk	Vendor	25Mw			1	1	0	1	0	1	1																								1	1	1	0	1	1	0			Staphylococcus spp.	1	ORGNB
Haryana	1	Bhiwani	Raw milk	Vendor	26Mw			1	0	0	0	0	0																									0	0	0	0	0	0	0			Staphylococcus spp.	1	GNB
Haryana	1	Bhiwani	Raw milk	Vendor	27Mw			1	0	0	1	0	1	1																								0	1	0	0	0	0	0			Staphylococcus spp.	1	ORGNB
Haryana	1	Bhiwani	Raw milk	Vendor	28Mw			1	1	0	1	0	0																									1	1	1	0	1	1	0			Staphylococcus spp.	1	GNB
Haryana	1	Bhiwani	Raw milk	Vendor	29Mw			1	0	0	0	0	0																									0	0	0	0	0	0	0			Staphylococcus spp.	1	GNB
Haryana	1	Bhiwani	Raw milk	Vendor	2Mw			1	0	0	1	0	0																									0	1	0	0	0	0	0			Staphylococcus spp.	1	GNB
Haryana	1	Bhiwani	Raw milk	Vendor	30Mw			1	0	0	0	0	0																									0	0	0	0	0	0	0			Staphylococcus spp.	1	GNB
Haryana	1	Bhiwani	Raw milk	Vendor	31Mw			1	0	0	1	0	0																									1	1	0	0	1	1	0			Staphylococcus spp.	1	GNB
Haryana	1	Bhiwani	Raw milk	Vendor	32Mw			1	0	0	1	0	1	1																								1	1	0	0	1	1	0			Staphylococcus spp.	1	ORGNB
Haryana	1	Bhiwani	Raw milk	Vendor	33Mw			1	1	0	1	0	0																									1	1	1	0	1	1	0			Staphylococcus spp.	1	GNB
Haryana	1	Bhiwani	Raw milk	Vendor	34Mw			1	0	0	1	0	1	1																								1	1	0	0	1	1	0			Staphylococcus spp.	1	Klebsiella spp.
Haryana	1	Bhiwani	Raw milk	Vendor	35Mw			1	1	0	1	0	1	1																								1	1	1	0	1	1	0			Staphylococcus spp.	1	ORGNB
Haryana	1	Bhiwani	Raw milk	Vendor	36Mw			1	1	1	1	1	1	1																								0	1	1	1	0	1	0			Staphylococcus arlettae	1	ORGNB
Haryana	1	Bhiwani	Raw milk	Vendor	38Mw			1	1	0	0	1	0																									0	1	0	1	0	1	0			Staphylococcus spp.	1	GNB
Haryana	1	Bhiwani	Raw milk	Vendor	39Mw			1	1	0	1	0	0																									1	1	1	0	1	1	0			Staphylococcus spp.	1	GNB
Haryana	1	Bhiwani	Raw milk	Vendor	40Mw			1	1	0	0	0	0																									0	1	0	0	0	0	0			Staphylococcus spp.	1	GNB
Haryana	1	Bhiwani	Raw milk	Vendor	41Mw			1	1	0	1	1	0																									0	1	1	1	0	1	0			Staphylococcus spp.	1	GNB
Haryana	1	Bhiwani	Raw milk	Vendor	6Mw			1	0	0	1	0	0																									1	1	0	0	1	1	0			Staphylococcus spp.	1	GNB
Haryana	1	Bhiwani	Raw milk	Vendor	7Mw			1	0	0	1	0	0																									0	1	0	0	0	0	0			Staphylococcus spp.	1	GNB
Haryana	1	Bhiwani	Raw milk	Vendor	8Mw			1	1	0	1	0	0																									0	1	1	0	0	0	0			Staphylococcus spp.	1	GNB
Haryana	1	Bhiwani	Raw milk	Vendor	9Mw			1	1	0	1	0	1	1																								0	1	1	0	0	0	0			Staphylococcus spp.	1	Klebsiella spp.
Haryana	1	Bhiwani	Raw milk	Vendor	Bh11PMw			1	1	0	0	1	0																					10	1	High	1	0	1	0	1	0	1	0			Staphylococcus spp.	1	GNB
Haryana	1	Bhiwani	Raw milk	Vendor	Bh13PMw			1	1	0	1	1	0																					10	1	High	1	1	1	1	1	1	1	1			Staphylococcus spp.	1	GNB
Haryana	1	Bhiwani	Raw milk	Vendor	Bh15PMw			1	1	0	0	1	0																					9	1	High	1	0	1	0	1	0	1	0			Staphylococcus spp.	1	GNB
Haryana	1	Bhiwani	Raw milk	Vendor	Bh17PMw			1	1	0	1	1	0																					7	2	Medium	1	1	1	1	1	1	1	1			Staphylococcus spp.	1	GNB
Haryana	1	Bhiwani	Raw milk	Farmer	BH18	1	1	1	0	0	1	0	0		0	0	0	0	0	0	1	0	0	0	0	1	0	1	0	0	1	0	0	4	3	Low	0	0	1	0	0	0	0	0	Bhiwani	1	Staphylococcus spp.	1	GNB
Haryana	1	Bhiwani	Raw milk	Vendor	Bh19PMw			1	1	0	0	1	0																					6	2	Medium	1	0	1	0	1	0	1	0			Staphylococcus spp.	1	GNB
Haryana	1	Bhiwani	Pasteurized milk	Vendor	Bh1PMw			1	1	1	1	1	0																					6	2	Medium	1	0	1	1	1	0	1	0			Staphylococcus warneri	1	GNB
Haryana	1	Bhiwani	Raw milk	Farmer	BH20	2	1	1	1	1	1	0	0		0	0	0	0	0	0	1	0	1	0	1	1	0	1	0	0	0	1	0	6	2	Medium	1	1	1	1	0	1	1	0	Bhiwani	1	Staphylococcus pseudoxylosus	1	GNB
Haryana	1	Bhiwani	Raw milk	Vendor	Bh21PMw			1	1	0	1	1	0																					10	1	High	1	0	1	1	1	0	1	0			Staphylococcus spp.	1	GNB
Haryana	1	Bhiwani	Raw milk	Farmer	BH22	2	1	1	1	0	1	1	0		0	0	0	0	0	0	1	0	1	0	1	1	0	1	0	1	1	0	0	7	2	Medium	1	0	1	1	1	0	1	0	Bhiwani	1	Staphylococcus spp.	1	GNB
Haryana	1	Bhiwani	Raw milk	Vendor	Bh23PMw			1	1	0	0	1	0																					9	2	Medium	1	0	1	0	1	0	1	0			Staphylococcus spp.	1	GNB
Haryana	1	Bhiwani	Raw milk	Farmer	BH24	2	1	1	1	0	0	1	1	1	0	0	0	0	0	0	0	1	1	0	1	1	0	1	0	1	1	1	0	8	2	Medium	1	0	1	0	1	0	1	0	Bhiwani	1	Staphylococcus spp.	1	ORGNB
Haryana	1	Bhiwani	Raw milk	Vendor	Bh25PMw			1	1	0	1	1	0																					8	2	Medium	1	0	1	1	1	0	1	0			Staphylococcus spp.	1	GNB
Haryana	1	Bhiwani	Raw milk	Farmer	BH26	1	1	1	1	0	1	0	1	1	0	0	0	0	0	0	1	0	1	0	1	1	0	1	0	1	1	1	0	8	2	Medium	1	0	1	1	0	0	0	0	Bhiwani	1	Staphylococcus spp.	1	ORGNB
Haryana	1	Bhiwani	Raw milk	Vendor	Bh27PMw			1	1	0	1	1	0																					13	1	High	1	0	1	1	1	0	1	0			Staphylococcus spp.	1	GNB
Haryana	1	Bhiwani	Raw milk	Vendor	Bh29PMw			1	1	0	1	1	0																					6	2	Medium	1	0	1	1	1	0	1	0			Staphylococcus spp.	1	GNB
Haryana	1	Bhiwani	Raw milk	Farmer	BH30	2	1	1	0	0	0	0	1	0	0	0	0	0	0	0	1	0	1	0	1	1	0	1	1	1	1	1	0	9	1	High	1	0	0	0	0	0	0	0	Bhiwani	0	Staphylococcus spp.	1	Klebsiella spp.
Haryana	1	Bhiwani	Pasteurized milk	Vendor	Bh31PMw			1	1	0	1	1	0																					4	2	Medium	1	1	1	1	1	1	1	1			Staphylococcus spp.	1	GNB
Haryana	1	Bhiwani	Raw milk	Farmer	BH32	2	1	1	1	1	0	0	0		0	0	0	0	0	0	1	1	1	0	1	1	0	1	0	1	1	1	0	9	1	High	1	0	1	0	0	0	0	0	Bhiwani	1	Staphylococcus pseudoxylosus	1	GNB
Haryana	1	Bhiwani	Pasteurized milk	Vendor	Bh33PMw			1	1	0	0	1	0																					5	2	Medium	1	0	1	0	1	0	1	0			Staphylococcus spp.	1	GNB
Haryana	1	Bhiwani	Raw milk	Farmer	BH34	1	1	1	1	0	0	0	0		0	0	0	0	0	0	1	1	1	1	1	1	0	1	0	1	0	1	1	10	1	High	1	0	1	0	0	0	0	0	Bhiwani	1	Staphylococcus spp.	1	GNB
Haryana	1	Bhiwani	Raw milk	Farmer	BH36	2	1	1	1	0	0	1	1	1	0	0	1	0	0	0	0	0	0	1	1	0	1	1	0	1	0	1	1	7	2	Medium	1	0	1	0	1	0	1	0	Bhiwani	1	Staphylococcus spp.	1	Klebsiella spp.
Haryana	1	Bhiwani	Raw milk	Farmer	BH38	1	1	1	0	0	0	0	0		0	0	0	0	0	0	1	0	1	0	1	1	0	1	1	1	1	1	1	10	1	High	1	0	0	0	0	0	0	0	Bhiwani	0	Staphylococcus spp.	1	GNB
Haryana	1	Bhiwani	Pasteurized milk	Vendor	Bh3PMw			1	1	0	1	1	0																					5	2	Medium	1	1	1	1	1	1	1	1			Staphylococcus spp.	1	GNB
Haryana	1	Bhiwani	Raw milk	Farmer	BH40	1	1	1	1	0	0	1	1	0	0	0	0	0	0	0	1	1	1	0	0	1	0	1	0	1	1	1	1	9	1	High	1	0	1	0	1	0	1	0	Bhiwani	1	Staphylococcus spp.	1	ORGNB
Haryana	1	Bhiwani	Raw milk	Farmer	BH42	1	1	1	1	0	0	0	0		0	0	0	0	0	0	1	0	0	0	0	1	0	1	0	1	1	1	0	6	2	Medium	1	0	1	0	0	0	0	0	Bhiwani	1	Staphylococcus spp.	1	GNB
Haryana	1	Bhiwani	Raw milk	Farmer	BH44	1	1	1	1	0	0	1	1	0	0	0	0	0	0	0	1	0	1	0	1	1	0	1	0	1	1	1	0	8	2	Medium	1	0	1	0	1	0	1	0	Bhiwani	1	Staphylococcus spp.	1	ORGNB
Haryana	1	Bhiwani	Raw milk	Farmer	BH46	2	1	1	1	0	0	0	0		0	0	0	0	0	0	1	0	1	0	0	1	0	1	0	1	1	1	0	7	2	Medium	1	0	1	0	0	0	0	0	Bhiwani	1	Staphylococcus spp.	1	GNB
Haryana	1	Bhiwani	Raw milk	Farmer	BH48	2	1	1	1	0	0	1	0		0	0	0	0	0	0	0	0	0	0	1	0	0	0	0	0	1	0	0	2	3	Low	0	0	1	0	1	0	1	0	Bhiwani	1	Staphylococcus spp.	1	GNB
Haryana	1	Bhiwani	Raw milk	Farmer	BH50	1	1	1	1	0	0	0	0		1	0	0	0	1	0	0	0	1	1	1	1	0	1	0	1	1	1	1	10	1	High	1	0	1	0	0	0	0	0	Bhiwani	1	Staphylococcus spp.	1	GNB
Haryana	1	Bhiwani	Raw milk	Farmer	BH52	1	1	1	1	0	1	0	0		1	0	0	0	1	0	0	0	1	1	1	1	0	1	0	1	1	1	1	10	1	High	1	0	1	1	0	0	0	0	Bhiwani	1	Staphylococcus spp.	1	GNB
Haryana	1	Bhiwani	Raw milk	Farmer	BH54	1	1	1	1	0	1	1	0		0	0	0	0	0	0	1	1	0	0	0	1	0	1	0	0	0	1	1	6	2	Medium	1	1	1	1	1	1	1	1	Bhiwani	1	Staphylococcus spp.	1	GNB
Haryana	1	Bhiwani	Raw milk	Farmer	BH56	2	1	1	1	0	1	0	0		0	0	0	0	0	0	1	0	0	0	1	1	0	1	0	1	1	1	1	8	2	Medium	1	0	1	1	0	0	0	0	Bhiwani	1	Staphylococcus spp.	1	GNB
Haryana	1	Bhiwani	Raw milk	Farmer	BH58	2	1	1	0	0	1	0	0		0	0	0	0	0	0	1	0	0	0	1	1	0	1	0	0	1	1	1	7	2	Medium	1	1	1	0	0	1	1	0	Bhiwani	1	Staphylococcus spp.	1	GNB
Haryana	1	Bhiwani	Pasteurized milk	Vendor	Bh5PMw			1	0	0	0	0	0				1		0	0	-19	1	-19	0	1	1	1	0	1	-19	#REF!	Medium		8	2	Medium	1	0	0	0	0	0	0	0			Staphylococcus spp.	1	GNB
Haryana	1	Bhiwani	Raw milk	Farmer	BH60	2	1	1	1	0	0	0	1	0	0	0	0	0	0	0	1	0	0	0	0	1	0	1	0	0	1	1	0	5	2	Medium	0	0	1	0	0	0	0	0	Bhiwani	1	Staphylococcus spp.	1	Klebsiella spp.
Haryana	1	Bhiwani	Raw milk	Farmer	BH62	2	1	1	1	0	1	1	0		0	0	0	0	0	0	1	1	0	0	1	1	0	1	0	1	1	0	0	7	2	Medium	1	0	1	1	1	0	1	0	Bhiwani	1	Staphylococcus spp.	1	GNB
Haryana	1	Bhiwani	Raw milk	Farmer	BH66	2	1	1	1	0	0	1	0		1	0	0	0	0	0	1	0	0	0	1	1	0	1	0	1	0	1	1	7	2	Medium	1	0	1	0	1	0	1	0	Bhiwani	1	Staphylococcus spp.	1	GNB
Haryana	1	Bhiwani	Raw milk	Farmer	BH68	1	1	1	0	0	1	0	0		1	0	0	0	1	0	0	1	0	0	1	1	0	1	0	1	0	1	1	8	2	Medium	1	1	1	0	0	1	1	0	Bhiwani	1	Staphylococcus spp.	1	GNB
Haryana	1	Bhiwani	Raw milk	Farmer	BH70	2	1	1	1	1	0	0	0		0	0	0	0	0	0	1	1	0	0	0	1	0	1	1	0	0	1	0	6	2	Medium	1	0	1	0	0	0	0	0	Bhiwani	1	Staphylococcus sciuri	1	GNB
Haryana	1	Bhiwani	Raw milk	Farmer	BH72	2	1	1	1	0	1	0	0		0	0	0	0	0	0	1	1	0	0	0	1	0	1	1	0	0	1	0	6	2	Medium	1	1	1	1	0	1	1	0	Bhiwani	1	Staphylococcus spp.	1	GNB
Haryana	1	Bhiwani	Raw milk	Farmer	BH74	1	1	1	1	0	1	0	0		0	0	0	0	0	0	1	0	0	0	1	1	0	1	0	1	0	1	1	7	2	Medium	1	0	1	1	0	0	0	0	Bhiwani	1	Staphylococcus spp.	1	GNB
Haryana	1	Bhiwani	Raw milk	Farmer	BH76	1	1	1	1	0	1	0	0		0	0	0	0	0	0	1	1	0	0	1	1	0	1	0	1	1	1	0	8	2	Medium	1	1	1	1	0	1	1	0	Bhiwani	1	Staphylococcus spp.	1	GNB
Haryana	1	Bhiwani	Raw milk	Farmer	BH78	1	1	1	1	0	1	1	0		0	0	0	0	0	0	0	0	0	0	1	1	0	1	0	1	0	1	1	6	2	Medium	1	0	1	1	1	0	1	0	Bhiwani	1	Staphylococcus spp.	1	GNB
Haryana	1	Bhiwani	Pasteurized milk	Vendor	Bh7PMw			1	1	0	1	1	0																					4	2	Medium	1	1	1	1	1	1	1	1			Staphylococcus spp.	1	GNB
Haryana	1	Bhiwani	Raw milk	Farmer	BH80	1	1	1	1	0	1	0	0		0	0	0	0	0	0	0	0	0	0	0	1	0	1	0	0	1	0	0	3	3	Low	0	0	1	1	0	0	0	0	Bhiwani	1	Staphylococcus spp.	1	GNB
Haryana	1	Bhiwani	Raw milk	Farmer	BH84	1	1	1	1	0	0	0	0		0	0	0	0	0	0	0	0	0	0	1	1	0	1	1	1	1	1	1	8	2	Medium	1	0	1	0	0	0	0	0	Bhiwani	1	Staphylococcus spp.	1	GNB
Haryana	1	Bhiwani	Raw milk	Farmer	BH86	1	1	1	1	0	1	1	0		1	0	0	0	0	0	1	0	0	0	1	1	0	1	0	0	0	0	1	5	2	Medium	0	1	1	1	1	1	1	1	Bhiwani	1	Staphylococcus spp.	1	GNB
Haryana	1	Bhiwani	Pasteurized milk	Vendor	Bh9PMw			1	1	0	1	1	0																					6	2	Medium	1	0	1	1	1	0	1	0			Staphylococcus spp.	1	GNB
Haryana	1	Karnal	Raw milk	Vendor	Kn11w			1	1	0	1	1	0																					3	3	Low	0	0	1	1	1	0	1	0			Staphylococcus spp.	1	GNB
Haryana	1	Karnal	Raw milk	Vendor	Kn13w			1	1	0	1	1	0																					4	3	Low	0	1	1	1	1	1	1	1			Staphylococcus spp.	1	GNB
Haryana	1	Karnal	Raw milk	Vendor	Kn15w			1	1	0	1	1	0																					1	3	Low	0	0	1	1	1	0	1	0			Staphylococcus spp.	1	GNB
Haryana	1	Karnal	Pasteurized milk	Vendor	Kn17w			1	1	1	0	0	0																					5	2	Medium	1	0	1	0	0	0	0	0			Staphylococcus aureus	1	GNB
Haryana	1	Karnal	Pasteurized milk	Vendor	Kn19w			1	1	1	1	1	0																					5	2	Medium	1	1	1	1	1	1	1	1			Staphylococcus aureus	1	GNB
Haryana	1	Karnal	Raw milk	Vendor	Kn1w			1	1	0	1	1	0																					3	3	Low	0	0	1	1	1	0	1	0			Staphylococcus spp.	1	GNB
Haryana	1	Karnal	Raw milk	Farmer	KN21	2	1	1	1	0	1	0	0		1	0	0	0	0	0	1	0	1	0	0	1	0	1	0	1	1	1	0	7	2	Medium	1	0	1	1	0	0	0	0	Karnal	1	Staphylococcus spp.	1	GNB
Haryana	1	Karnal	Pasteurized milk	Vendor	Kn21w			1	1	0	1	1	0																					#REF!	3	Low	0	0	1	1	1	0	1	0			Staphylococcus spp.	1	GNB
Haryana	1	Karnal	Raw milk	Vendor	Kn23w			1	1	0	1	0	1	1																				5	2	Medium	1	0	1	1	0	0	0	0			Staphylococcus spp.	1	ORGNB
Haryana	1	Karnal	Raw milk	Vendor	Kn25w			1	1	1	1	0	0																					5	3	Low	0	0	1	1	0	0	0	0			Staphylococcus aureus	1	GNB
Haryana	1	Karnal	Raw milk	Vendor	Kn28RMw			1	0	0	1	0	0																					7	2	Medium	1	0	1	0	0	0	0	0			Staphylococcus spp.	1	GNB
Haryana	1	Karnal	Raw milk	Farmer	KN29	1	1	1	1	1	1	1	0		0	0	0	0	1	0	1	0	0	0	1	1	0	1	1	0	1	1	1	9	1	High	1	0	1	1	1	0	1	0	Karnal	1	Staphylococcus epidermidis	1	GNB
Haryana	1	Karnal	Raw milk	Vendor	Kn30RMw			1	0	0	1	0	0																					6	2	Medium	1	1	1	0	0	1	1	0			Staphylococcus spp.	1	GNB
Haryana	1	Karnal	Raw milk	Vendor	Kn32RMw			1	0	0	1	0	0																					5	2	Medium	1	1	1	0	0	1	1	0			Staphylococcus spp.	1	GNB
Haryana	1	Karnal	Raw milk	Vendor	Kn34RMw			1	1	0	0	1	0																					5	2	Medium	1	0	1	0	1	0	1	0			Staphylococcus spp.	1	GNB
Haryana	1	Karnal	Raw milk	Vendor	Kn36RMw			1	1	1	1	0	0																					5	3	Low	0	0	1	1	0	0	0	0			Staphylococcus aureus	1	GNB
Haryana	1	Karnal	Raw milk	Farmer	KN37	1	1	1	0	0	1	0	0		0	0	0	0	0	0	1	1	1	1	1	1	0	1	1	0	1	0	1	10	1	High	1	1	1	0	0	1	1	0	Karnal	1	Staphylococcus spp.	1	GNB
Assam	2	Golaghat	Raw milk	Farmer	G34	1	1	1	1	0	1	0	0		0	0	0	0	0	0	0	0	1	0	1	1	0	1	0	0	1	0	0	5	2	Medium	0	1	1	1	0	1	1	0	Golaghat	1	Staphylococcus spp.	1	GNB
Assam	2	Golaghat	Raw milk	Farmer	G36	1	1	1	1	0	1	0	0		0	0	0	0	1	0	0	0	1	1	1	1	0	1	1	1	0	0	1	9	1	High	1	1	1	1	0	1	1	0	Golaghat	1	Staphylococcus spp.	1	GNB
Assam	2	Golaghat	Raw milk	Farmer	G37	2	1	1	1	0	1	0	0		0	1	0	0	1	0	0	1	1	1	1	1	0	0	1	1	0	1	1	10	1	High	1	0	1	1	0	0	0	0	Golaghat	1	Staphylococcus spp.	1	GNB
Assam	2	Golaghat	Raw milk	Farmer	G38	1	1	1	1	0	1	1	0		0	0	0	0	0	0	0	0	1	0	1	0	0	1	1	0	1	1	0	6	2	Medium	1	1	1	1	1	1	1	1	Golaghat	1	Staphylococcus spp.	1	GNB
Assam	2	Golaghat	Raw milk	Farmer	G40	1	1	1	1	0	1	0	0		0	1	0	0	1	0	0	0	1	0	1	0	0	1	0	1	1	0	1	7	2	Medium	1	1	1	1	0	1	1	0	Golaghat	1	Staphylococcus spp.	1	GNB
Assam	2	Golaghat	Raw milk	Farmer	G41	1	1	1	1	0	1	0	0		0	0	0	0	0	0	0	0	1	1	1	1	0	1	1	0	0	0	1	7	2	Medium	1	1	1	1	0	1	1	0	Golaghat	1	Staphylococcus spp.	1	GNB
Assam	2	Golaghat	Raw milk	Farmer	G42	2	1	1	1	0	1	0	0		0	1	0	0	1	0	0	0	1	1	1	1	0	1	0	0	0	0	1	7	2	Medium	1	0	1	1	0	0	0	0	Golaghat	1	Staphylococcus spp.	1	GNB
Assam	2	Golaghat	Raw milk	Farmer	G43	1	1	1	1	0	1	0	1	1	0	0	0	0	0	0	0	1	1	1	1	1	0	1	1	1	0	0	1	9	1	High	1	0	1	1	0	0	0	0	Golaghat	1	Staphylococcus spp.	1	Shigella spp.
Assam	2	Golaghat	Raw milk	Farmer	G44	1	1	1	1	0	1	0	1	1	0	1	0	0	1	0	0	0	1	0	0	1	0	1	1	1	0	0	0	6	2	Medium	1	1	1	1	0	1	1	0	Golaghat	1	Staphylococcus spp.	1	Shigella spp.
Assam	2	Golaghat	Raw milk	Farmer	G46	1	1	1	0	0	1	0	0		0	0	0	0	0	0	0	0	1	1	1	1	0	1	1	0	0	0	0	6	2	Medium	1	1	1	0	0	1	1	0	Golaghat	1	Staphylococcus spp.	1	GNB
Assam	2	Golaghat	Raw milk	Farmer	G47	1	1	1	1	0	1	0	0		0	0	0	0	0	0	0	0	1	0	1	1	0	1	1	0	0	0	0	5	2	Medium	0	0	1	1	0	0	0	0	Golaghat	1	Staphylococcus spp.	1	GNB
Assam	2	Golaghat	Raw milk	Farmer	G48 (w)	3	1	1	1	0	1	0	1	0	0	0	0	0	1	0	0	0	1	1	0	1	0	1	0	0	0	0	0	5	2	Medium	0	0	1	1	0	0	0	0	Golaghat	1	Staphylococcus spp.	1	Shigella spp.
Assam	2	Golaghat	Raw milk	Farmer	G49	1	1	1	1	0	1	0	0		0	1	0	0	1	0	0	0	1	0	0	1	0	1	0	1	0	0	1	6	2	Medium	1	0	1	1	0	0	0	0	Golaghat	1	Staphylococcus spp.	1	GNB
Assam	2	Golaghat	Raw milk	Farmer	G51	1	1	1	1	0	0	0	1	0	0	0	0	0	0	0	0	0	1	1	1	1	0	1	1	0	0	0	0	6	2	Medium	1	0	1	0	0	0	0	0	Golaghat	1	Staphylococcus spp.	1	Shigella spp.
Assam	2	Golaghat	Raw milk	Farmer	G52			1	1	0	1	0	0		0	1	0	0	0	0	0	0	0	0	0	1	0	1	0	0	0	0	1	3	3	Low	0	0	1	1	0	0	0	0	Golaghat	1	Staphylococcus spp.	1	GNB
Assam	2	Golaghat	Raw milk	Farmer	G53	1	1	1	0	0	0	0	1	0	0	0	0	0	0	0	0	0	0	1	1	1	0	1	1	0	0	0	0	5	2	Medium	0	0	0	0	0	0	0	0	Golaghat	0	Staphylococcus spp.	1	Shigella spp.
Assam	2	Golaghat	Raw milk	Farmer	G56	1	1	1	0		1	0	0		0	1	0	0	1	0	0	0	0	1	1	1	0	0	0	0	0	0	1	5	2	Medium	0	0	1	0	0	0	0	0	Golaghat	1	Staphylococcus spp.	1	GNB
Assam	2	Golaghat	Raw milk	Farmer	G57	1	1	1	1		0	0	0		0	1	0	0	1	0	0	0	1	1	1	1	0	1	0	1	0	0	1	8	2	Medium	1	0	1	0	0	0	0	0	Golaghat	1	Staphylococcus spp.	1	GNB
Assam	2	Golaghat	Raw milk	Farmer	G58	1	1	1	1	0	1	0	0		0	0	0	0	0	0	0	0	0	0	0	1	0	1	0	0	0	0	0	2	3	Low	0	0	1	1	0	0	0	0	Golaghat	1	Staphylococcus spp.	1	GNB
Assam	2	Golaghat	Raw milk	Farmer	G59	1	1	1	1	0	0	1	0		0	0	0	0	1	0	0	1	0	0	1	1	0	0	1	0	1	0	0	6	2	Medium	1	0	1	0	1	0	1	0	Golaghat	1	Staphylococcus spp.	1	GNB
Assam	2	Golaghat	Raw milk	Farmer	G60	1	1	1	1	0	1	1	0		0	0	0	0	0	0	0	0	1	1	1	1	0	1	1	0	0	0	0	6	2	Medium	1	1	1	1	1	1	1	1	Golaghat	1	Staphylococcus spp.	1	GNB
Assam	2	Golaghat	Raw milk	Farmer	G61	2	1	1	1	0	1	0	0		0	0	0	0	1	0	0	0	1	0	1	1	0	1	1	0	0	0	1	7	2	Medium	1	1	1	1	0	1	1	0	Golaghat	1	Staphylococcus spp.	1	GNB
Assam	2	Golaghat	Raw milk	Farmer	G63	1	1	1	1	0	1	0	0		0	0	0	0	1	0	0	1	1	1	1	1	0	1	1	0	0	0	1	9	1	High	1	0	1	1	0	0	0	0	Golaghat	1	Staphylococcus spp.	1	GNB
Assam	2	Baksa	Raw milk	Farmer	B71	1	1	1	1	0	0	0	0		0	0	0	0	1	0	0	0	0	0	1	1	0	0	1	0	1	0	0	5	2	Medium	0	0	1	0	0	0	0	0	Baksa	1	Staphylococcus spp.	1	GNB
Assam	2	Baksa	Raw milk	Farmer	B72	3	1	1	0	0	1	0	1	0	0	0	0	0	0	0	0	1	1	0	0	0	0	0	0	0	1	0	1	4	3	Low	0	0	1	0	0	0	0	0	Baksa	1	Staphylococcus spp.	1	Shigella spp.
Assam	2	Baksa	Raw milk	Farmer	B73	1	1	1	1	0	1	1	0		0	1	0	0	1	0	0	0	0	0	0	1	0	1	0	0	1	0	1	5	2	Medium	0	0	1	1	1	0	1	0	Baksa	1	Staphylococcus spp.	1	GNB
Assam	2	Baksa	Raw milk	Farmer	B74	1	1	1	1	0	1	1	0		0	1	0	0	1	0	0	0	1	0	0	0	0	0	1	0	1	0	1	5	2	Medium	0	1	1	1	1	1	1	1	Baksa	1	Staphylococcus spp.	1	GNB
Assam	2	Baksa	Raw milk	Farmer	B75	1	1	1	1	0	0	1	0		0	1	0	0	0	0	0	1	1	0	0	0	0	0	0	0	1	0	0	3	3	Low	0	0	1	0	1	0	1	0	Baksa	1	Staphylococcus spp.	1	GNB
Assam	2	Baksa	Raw milk	Farmer	B77	1	1	1	1	0	0	1	0		0	0	0	0	1	0	0	0	1	0	1	1	0	1	1	0	1	1	1	9	1	High	1	0	1	0	1	0	1	0	Baksa	1	Staphylococcus spp.	1	GNB
Assam	2	Baksa	Raw milk	Farmer	B78	1	1	1	1	0	1	1	0		0	1	0	0	0	0	0	0	0	0	0	0	0	0	0	0	1	0	0	1	3	Low	0	0	1	1	1	0	1	0	Baksa	1	Staphylococcus spp.	1	GNB
Assam	2	Baksa	Raw milk	Farmer	B79	1	1	1	1	0	1	1	0		1	1	0	0	1	0	0	1	1	0	1	0	0	1	0	1	0	1	1	8	2	Medium	1	0	1	1	1	0	1	0	Baksa	1	Staphylococcus spp.	1	GNB
Assam	2	Baksa	Raw milk	Farmer	B80	1	1	1	1	0	0	1	0		0	1	0	0	1	0	0	1	0	0	1	1	1	1	1	0	1	0	1	9	1	High	1	0	1	0	1	0	1	0	Baksa	1	Staphylococcus spp.	1	GNB
Assam	2	Kamrup	Raw milk	Farmer	K77	10	1	1	1	0	1	1	0	NA	1	0	1	0	0	0	0	0	0	0	0	0	0	1	0	0	1	0	0	2	3	Low	0	0	1	1	1	0	1	0	Kamrup	1	Staphylococcus spp.	1	GNB
Assam	2	Kamrup	Raw milk	Farmer	K78	8	1	1	1	0	1	1	0	NA	1	0	1	0	1	0	0	1	1	1	0	1	0	0	0	1	1	1	1	9	1	High	1	0	1	1	1	0	1	0	Kamrup	1	Staphylococcus spp.	1	GNB
Assam	2	Kamrup	Raw milk	Farmer	K79	26	1	1	1	0	1	1	0	NA	1	0	1	0	1	0	0	1	1	1	1	1	1	1	0	1	1	1	1	12	1	High	1	0	1	1	1	0	1	0	Kamrup	1	Staphylococcus spp.	1	GNB
Assam	2	Kamrup	Raw milk	Farmer	K80	12	1	1	1	0	1	1	0	NA	1	0	1	0	1	0	0	0	0	1	1	1	0	0	1	1	0	1	0	7	2	Medium	1	0	1	1	1	0	1	0	Kamrup	1	Staphylococcus spp.	1	GNB
Assam	2	Kamrup	Raw milk	Farmer	K81	13	1	1	0	0	1	0	0	NA	0	0	0	0	1	0	0	0	1	1	1	1	0	0	1	0	0	1	1	8	2	Medium	1	0	1	0	0	0	0	0	Kamrup	1	Staphylococcus spp.	1	GNB
Haryana	1	Karnal	Pasteurized milk	Vendor	Kn38RMw			1	0	0	1	0	1	1																				8	2	Medium	1	0	1	0	0	0	0	0			Staphylococcus spp.	1	ORGNB
Haryana	1	Karnal	Raw milk	Vendor	Kn3w			1	0	0	1	0	0																					7	2	Medium	1	0	1	0	0	0	0	0			Staphylococcus spp.	1	GNB
Haryana	1	Karnal	Raw milk	Vendor	Kn40RMw			1	1	0	1	0	0																					5	3	Low	0	0	1	1	0	0	0	0			Staphylococcus spp.	1	GNB
Haryana	1	Karnal	Raw milk	Vendor	Kn42RMw			1	0	0	1	0	0																					4	2	Medium	1	0	1	0	0	0	0	0			Staphylococcus spp.	1	GNB
Haryana	1	Karnal	Raw milk	Farmer	KN52	1	1	1	1	0	0	0	0		0	0	0	0	0	0	1	0	1	0	0	1	0	1	0	0	0	0	0	4	3	Low	0	0	1	0	0	0	0	0	Karnal	1	Staphylococcus spp.	1	GNB
Haryana	1	Karnal	Raw milk	Farmer	KN54	1	1	1	1	1	0	1	0		0	0	0	0	0	0	0	1	0	1	1	1	1	0	0	0	0	0	0	5	2	Medium	0	0	1	0	1	0	1	0	Karnal	1	Staphylococcus epidermidis	1	GNB
Haryana	1	Karnal	Raw milk	Farmer	KN58	2	1	1	0	0	0	0	0		0	0	0	0	0	0	0	1	0	1	1	0	0	0	1	0	0	0	0	4	3	Low	0	0	0	0	0	0	0	0	Karnal	0	Staphylococcus spp.	1	GNB
Haryana	1	Karnal	Pasteurized milk	Vendor	Kn5w			1	1	0	0	0	0																					4	3	Low	0	0	1	0	0	0	0	0			Staphylococcus spp.	1	GNB
Haryana	1	Karnal	Raw milk	Farmer	KN64	3	1	1	1	1	0	0	1	0	1	0	1	0	0	0	0	1	1	1	1	1	0	1	0	1	1	1	0	9	1	High	1	0	1	0	0	0	0	0	Karnal	1	Staphylococcus epidermidis	1	Shigella spp.
Haryana	1	Karnal	Raw milk	Vendor	Kn7w			1	0	0	1	0	0																					8	2	Medium	1	0	1	0	0	0	0	0			Staphylococcus spp.	1	GNB
Haryana	1	Karnal	Raw milk	Vendor	Kn9w			1	1	0	1	1	0																					6	2	Medium	1	0	1	1	1	0	1	0			Staphylococcus spp.	1	GNB
Haryana	1	Kaithal	Pasteurized milk	Vendor	Kt10PM			1	0	0	1	0	0																					5	2	Medium	1	0	1	0	0	0	0	0			Staphylococcus spp.	1	GNB
Haryana	1	Kaithal	Raw milk	Farmer	KT11	3	1	1	0	0	1	0	0		0	0	0	0	0	0	1	0	1	0	1	0	0	1	1	1	1	0	0	7	2	Medium	1	1	1	0	0	1	1	0	Kaithal	1	Staphylococcus spp.	1	GNB
Haryana	1	Kaithal	Pasteurized milk	Vendor	Kt12PM			1	1	0	1	0	0																					#REF!	3	Low	0	0	1	1	0	0	0	0			Staphylococcus spp.	1	GNB
Haryana	1	Kaithal	Raw milk	Farmer	KT13	1	1	1	1	0	1	1	0		0	0	0	0	0	0	1	0	0	0	1	0	0	1	0	1	1	0	1	6	2	Medium	1	0	1	1	1	0	1	0	Kaithal	1	Staphylococcus spp.	1	GNB
Haryana	1	Kaithal	Pasteurized milk	Vendor	Kt14PM			1	1	0	1	0	0																					3	3	Low	0	0	1	1	0	0	0	0			Staphylococcus spp.	1	GNB
Haryana	1	Kaithal	Pasteurized milk	Vendor	Kt16PM			1	1	1	0	1	0																					7	2	Medium	1	0	1	0	1	0	1	0			Enterococcus gallinarum	1	GNB
Haryana	1	Kaithal	Raw milk	Farmer	KT17	2	1	1	1	0	0	0	0		0	0	0	0	0	0	1	1	1	0	1	0	0	1	1	1	1	0	0	8	2	Medium	1	0	1	0	0	0	0	0	Kaithal	1	Staphylococcus spp.	1	GNB
Haryana	1	Kaithal	Raw milk	Vendor	Kt18RM			1	0	0	0	0	0																					11	1	High	1	0	0	0	0	0	0	0			Staphylococcus spp.	1	GNB
Haryana	1	Kaithal	Raw milk	Farmer	KT19	1	1	1	1	0	1	1	1	1	0	0	0	0	0	0	1	1	1	0	1	1	0	0	0	1	1	1	0	8	2	Medium	1	1	1	1	1	1	1	1	Kaithal	1	Staphylococcus spp.	1	E. coli
Haryana	1	Kaithal	Raw milk	Vendor	Kt20RM			1	1	1	0	0	0																					6	2	Medium	1	0	1	0	0	0	0	0			Staphylococcus aureus	1	GNB
Haryana	1	Kaithal	Raw milk	Farmer	KT21	2	1	1	1	0	1	0	0		0	0	0	0	0	0	1	0	1	0	1	0	0	1	1	1	1	0	0	7	2	Medium	1	0	1	1	0	0	0	0	Kaithal	1	Staphylococcus spp.	1	GNB
Haryana	1	Kaithal	Raw milk	Vendor	Kt22RM			1	1	0	1	0	0																					10	1	High	1	0	1	1	0	0	0	0			Staphylococcus spp.	1	GNB
Haryana	1	Kaithal	Raw milk	Vendor	Kt24RM			1	0	0	0	0	0																					6	2	Medium	1	0	0	0	0	0	0	0			Staphylococcus spp.	1	GNB
Haryana	1	Kaithal	Raw milk	Farmer	KT25	3	1	1	1	0	1	1	0		1	0	0	1	0	0	1	0	1	0	1	0	0	0	0	1	1	0	1	6	2	Medium	1	0	1	1	1	0	1	0	Kaithal	1	Staphylococcus spp.	1	GNB
Haryana	1	Kaithal	Raw milk	Vendor	Kt26RM			1	1	0	0	0	0																					7	2	Medium	1	0	1	0	0	0	0	0			Staphylococcus spp.	1	GNB
Haryana	1	Kaithal	Raw milk	Farmer	KT27 (y)	2	1	1	1	0	1	0	0		0	0	0	0	0	0	1	0	0	0	0	0	0	1	1	1	1	0	1	6	2	Medium	1	1	1	1	0	1	1	0	Kaithal	1	Staphylococcus spp.	1	GNB
Haryana	1	Kaithal	Raw milk	Vendor	Kt28RM			1	1	0	1	0	0																					7	2	Medium	1	0	1	1	0	0	0	0			Staphylococcus spp.	1	GNB
Haryana	1	Kaithal	Raw milk	Farmer	KT29	2	1	1	1	0	1	1	0		0	0	0	0	0	0	1	0	0	0	0	0	0	1	0	0	1	1	0	4	3	Low	0	0	1	1	1	0	1	0	Kaithal	1	Staphylococcus spp.	1	GNB
Haryana	1	Kaithal	Raw milk	Vendor	Kt2RM			1	0	0	0	0	0																					9	2	Medium	1	0	0	0	0	0	0	0			Staphylococcus spp.	1	GNB
Haryana	1	Kaithal	Raw milk	Vendor	Kt30RM			1	1	0	0	0	0																					7	2	Medium	1	0	1	0	0	0	0	0			Staphylococcus spp.	1	GNB
Haryana	1	Kaithal	Raw milk	Farmer	KT31	1	1	1	1	0	1	1	1	0	1	0	0	0	0	0	1	0	1	0	1	0	0	1	0	1	1	0	0	6	2	Medium	1	1	1	1	1	1	1	1	Kaithal	1	Staphylococcus spp.	1	E. coli
Haryana	1	Kaithal	Raw milk	Vendor	Kt32RM			1	1	0	0	0	0																					2	3	Low	0	0	1	0	0	0	0	0			Staphylococcus spp.	1	GNB
Haryana	1	Kaithal	Raw milk	Farmer	KT33	1	1	1	0	0	1	0	1	1	0	0	0	0	0	0	1	0	1	0	1	0	0	1	0	1	1	0	0	6	2	Medium	1	1	1	0	0	1	1	0	Kaithal	1	Staphylococcus spp.	1	ORGNB
Haryana	1	Kaithal	Raw milk	Vendor	Kt36RM			1	1	0	0	0	0																					5	2	Medium	1	0	1	0	0	0	0	0			Staphylococcus spp.	1	GNB
Haryana	1	Kaithal	Raw milk	Farmer	KT37	1	1	1	1	0	1	0	0		0	1	0	0	0	0	1	0	1	0	1	0	0	0	1	1	1	0	0	6	2	Medium	1	0	1	1	0	0	0	0	Kaithal	1	Staphylococcus spp.	1	GNB
Haryana	1	Kaithal	Raw milk	Vendor	Kt38RM			1	0	0	0	0	0																					5	2	Medium	1	0	0	0	0	0	0	0			Staphylococcus spp.	1	GNB
Haryana	1	Kaithal	Raw milk	Vendor	Kt40RM			1	0	0	0	0	0																					7	2	Medium	1	0	0	0	0	0	0	0			Staphylococcus spp.	1	GNB
Haryana	1	Kaithal	Raw milk	Farmer	KT43	2	1	1	1	0	0	0	0		0	0	0	0	0	0	1	0	1	0	1	1	0	1	0	0	1	0	0	6	2	Medium	1	0	1	0	0	0	0	0	Kaithal	1	Staphylococcus spp.	1	GNB
Haryana	1	Kaithal	Raw milk	Farmer	KT47	1	1	1	1	0	1	1	1	1	0	0	0	0	0	0	1	0	0	0	1	1	0	1	1	0	0	0	1	6	2	Medium	1	1	1	1	1	1	1	1	Kaithal	1	Staphylococcus spp.	1	ORGNB
Haryana	1	Kaithal	Raw milk	Farmer	KT49	1	1	1	0	0	0	0	0		0	0	0	0	0	0	1	0	1	0	1	1	0	1	0	0	1	0	1	7	2	Medium	1	0	0	0	0	0	0	0	Kaithal	0	Staphylococcus spp.	1	GNB
Haryana	1	Kaithal	Raw milk	Vendor	Kt4KM			1	0	0	0	0	0																					7	2	Medium	1	0	0	0	0	0	0	0			Staphylococcus spp.	1	GNB
Haryana	1	Kaithal	Raw milk	Farmer	KT51	1	1	1	0	0	1	0	0		0	0	0	0	0	0	1	0	1	0	0	1	0	1	0	1	1	0	0	6	2	Medium	1	0	1	0	0	0	0	0	Kaithal	1	Staphylococcus spp.	1	GNB
Haryana	1	Kaithal	Raw milk	Farmer	KT53	2	1	1	1	0	1	1	0		0	0	0	0	0	0	1	0	0	0	1	1	0	1	0	0	1	0	1	6	2	Medium	1	0	1	1	1	0	1	0	Kaithal	1	Staphylococcus spp.	1	GNB
Haryana	1	Kaithal	Raw milk	Farmer	KT55	2	1	1	0	0	0	0	0		0	0	0	0	0	0	1	0	0	0	1	1	1	1	1	1	1	0	1	9	1	High	1	0	0	0	0	0	0	0	Kaithal	0	Staphylococcus spp.	1	GNB
Haryana	1	Kaithal	Raw milk	Farmer	KT57	1	1	1	0	0	1	0	0		0	0	0	0	0	0	1	0	0	0	1	1	0	1	1	0	1	0	1	7	2	Medium	1	0	1	0	0	0	0	0	Kaithal	1	Staphylococcus spp.	1	GNB
Haryana	1	Kaithal	Raw milk	Farmer	KT63	1	1	1	1	0	0	1	0		0	0	0	0	0	0	1	1	1	1	1	1	1	0	1	1	1	0	0	10	1	High	1	0	1	0	1	0	1	0	Kaithal	1	Staphylococcus spp.	1	GNB
Haryana	1	Kaithal	Raw milk	Farmer	KT65	1	1	1	0	0	0	0	0		1	0	0	0	0	0	1	0	0	0	1	1	0	1	0	0	1	0	1	6	2	Medium	1	0	0	0	0	0	0	0	Kaithal	0	Staphylococcus spp.	1	GNB
Haryana	1	Kaithal	Raw milk	Farmer	KT67	1	1	1	0	0	0	0	0		0	0	0	0	0	0	1	0	0	0	1	1	0	0	0	0	1	0	1	5	2	Medium	0	0	0	0	0	0	0	0	Kaithal	0	Staphylococcus spp.	1	GNB
Haryana	1	Kaithal	Raw milk	Farmer	KT69	1	1	1	1	0	0	1	0		0	0	0	0	0	0	1	0	1	0	1	1	0	1	1	0	0	0	1	7	2	Medium	1	0	1	0	1	0	1	0	Kaithal	1	Staphylococcus spp.	1	GNB
Haryana	1	Kaithal	Raw milk	Vendor	Kt6RM			1	1	0	1	0	0																					10	1	High	1	0	1	1	0	0	0	0			Staphylococcus spp.	1	GNB
Haryana	1	Kaithal	Raw milk	Farmer	KT71	1	1	1	1	0	0	1	0		1	0	0	0	0	0	0	0	0	0	1	1	0	1	1	1	0	0	1	6	2	Medium	1	0	1	0	1	0	1	0	Kaithal	1	Staphylococcus spp.	1	GNB
Haryana	1	Kaithal	Raw milk	Farmer	KT73	3	1	1	1	0	1	1	0		0	1	0	0	0	0	1	1	1	0	1	1	0	1	1	0	1	0	1	9	1	High	1	0	1	1	1	0	1	0	Kaithal	1	Staphylococcus spp.	1	GNB
Haryana	1	Kaithal	Raw milk	Farmer	KT75	2	1	1	1	0	1	0	0		0	0	0	0	0	0	1	0	1	0	1	1	1	0	1	0	1	0	1	8	2	Medium	1	0	1	1	0	0	0	0	Kaithal	1	Staphylococcus spp.	1	GNB
Haryana	1	Kaithal	Raw milk	Farmer	KT77	1	1	1	0		1	0	0		0	0	0	0	0	0	1	0	1	0	1	1	0	0	0	1	1	0	1	7	2	Medium	1	0	1	0	0	0	0	0	Kaithal	1	Staphylococcus spp.	1	GNB
Haryana	1	Kaithal	Raw milk	Farmer	KT79	1	1	1	1	0	1	1	0		0	1	0	0	0	0	1	0	0	0	1	1	0	1	0	0	1	0	0	5	2	Medium	0	0	1	1	1	0	1	0	Kaithal	1	Staphylococcus spp.	1	GNB
Haryana	1	Kaithal	Pasteurized milk	Vendor	Kt8PM			1	0	0	1	0	0																					5	2	Medium	1	0	1	0	0	0	0	0			Staphylococcus spp.	1	GNB
Assam	2	Kokrajhar	Raw milk	Vendor	KJ1M1w			1	1	0	1	0	1																					10	2	Medium	1	1	1	1	0	1	1	0			Staphylococcus spp.	1	ORGNB
Assam	2	Kokrajhar	Raw milk	Vendor	KJ2M1w			1	1	0	1	0	0																					6	3	Low	0	1	1	1	0	1	1	0			Staphylococcus spp.	1	GNB
Assam	2	Kokrajhar	Raw milk	Vendor	KJ3M1w			1	0	0	1	0	0																					8	2	Medium	1	0	1	0	0	0	0	0			Staphylococcus spp.	1	GNB
Assam	2	Kokrajhar	Raw milk	Vendor	KJ4M1w			1	0	0	1	0	0																					7	3	Low	0	1	1	0	0	1	1	0			Staphylococcus spp.	1	GNB
Assam	2	Kokrajhar	Raw milk	Vendor	KJ5M1w			1	0	0	1	0	0																					7	3	Low	0	1	1	0	0	1	1	0			Staphylococcus spp.	1	GNB
Assam	2	Kokrajhar	Raw milk	Vendor	KJ6M1w			1	0	0	1	0	0																					6	3	Low	0	0	1	0	0	0	0	0			Staphylococcus spp.	1	GNB
Assam	2	Kokrajhar	Raw milk	Vendor	KJ7M1w			1	0	0	1	0	0																					8	2	Medium	1	0	1	0	0	0	0	0			Staphylococcus spp.	1	GNB
Assam	2	Kokrajhar	Raw milk	Vendor	KJ8M1w			1	0	0	0	0	0																					10	2	Medium	1	0	0	0	0	0	0	0			Staphylococcus spp.	1	GNB
Assam	2	Kokrajhar	Raw milk	Vendor	KJ9M1w			1	0	0	0	0	0																					10	2	Medium	1	0	0	0	0	0	0	0			Staphylococcus spp.	1	GNB
Assam	2	Kokrajhar	Raw milk	Vendor	KJ10M1w			1	0	0	1	0	0																					8	2	Medium	1	0	1	0	0	0	0	0			Staphylococcus spp.	1	GNB
Assam	2	Kokrajhar	Raw milk	Vendor	KJ11M1w			1	0	0	1	0	0																					10	2	Medium	1	1	1	0	0	1	1	0			Staphylococcus spp.	1	GNB
Assam	2	Kokrajhar	Raw milk	Vendor	KJ12M1w			1	1	1	1	0	0																					10	2	Medium	1	0	1	1	0	0	0	0			Staphylococcus epidermidis	1	GNB
Assam	2	Kokrajhar	Raw milk	Vendor	KJ13M1w			1	0	0	1	0	0																					8	2	Medium	1	1	1	0	0	1	1	0			Staphylococcus spp.	1	GNB
Assam	2	Golaghat	Raw milk	Vendor	G21M1			1	0	0	1	0	1																					9	2	Medium	1	1	1	0	0	1	1	0			Staphylococcus spp.	1	ORGNB
Assam	2	Golaghat	Raw milk	Vendor	G22M1			1	1	0	0	0	0																					8	2	Medium	1	0	1	0	0	0	0	0			Staphylococcus spp.	1	GNB
Assam	2	Golaghat	Raw milk	Vendor	G23M1			1	1	0	1	0	0																					9	2	Medium	1	1	1	1	0	1	1	0			Staphylococcus spp.	1	GNB
Assam	2	Golaghat	Raw milk	Vendor	G24M1			1	0	0	0	0	0																					7	3	Low	0	0	0	0	0	0	0	0			Staphylococcus spp.	1	GNB
Assam	2	Golaghat	Raw milk	Vendor	G25M1			1	1	0	1	0	0																					8	2	Medium	1	0	1	1	0	0	0	0			Staphylococcus spp.	1	GNB
Assam	2	Golaghat	Raw milk	Vendor	G26M1			1	0	0	1	0	0																					9	2	Medium	1	0	1	0	0	0	0	0			Staphylococcus spp.	1	GNB
Assam	2	Golaghat	Raw milk	Vendor	G27M1			1	1	0	0	0	0																					7	3	Low	0	0	1	0	0	0	0	0			Staphylococcus spp.	1	GNB
Assam	2	Golaghat	Raw milk	Vendor	G28M1			1	0	0	0	0	0																					8	2	Medium	1	0	0	0	0	0	0	0			Staphylococcus spp.	1	GNB
Assam	2	Golaghat	Raw milk	Vendor	G29M1			1	1	0	0	1	0																					4	3	Low	0	0	1	0	1	0	1	0			Staphylococcus spp.	1	GNB
Assam	2	Golaghat	Raw milk	Vendor	G30M1			1	0	0	0	0	0																					8	2	Medium	1	0	0	0	0	0	0	0			Staphylococcus spp.	1	GNB
Assam	2	Golaghat	Raw milk	Vendor	G31M1			1	0	0	0	0	0																					6	3	Low	0	0	0	0	0	0	0	0			Staphylococcus spp.	1	GNB
Assam	2	Golaghat	Raw milk	Vendor	G32M1			1	0	0	0	0	0																					6	3	Low	0	0	0	0	0	0	0	0			Staphylococcus spp.	1	GNB
Assam	2	Golaghat	Raw milk	Vendor	G33M1			1	1	0	0	1	0																					9	2	Medium	1	0	1	0	1	0	1	0			Staphylococcus spp.	1	GNB
Assam	2	Golaghat	Raw milk	Vendor	G34M1			1	1	0	1	0	0																					5	3	Low	0	0	1	1	0	0	0	0			Staphylococcus spp.	1	GNB
Assam	2	Golaghat	Raw milk	Vendor	G35M1			1	1	0	0	1	0																					9	2	Medium	1	0	1	0	1	0	1	0			Staphylococcus spp.	1	GNB
Assam	2	Golaghat	Raw milk	Vendor	G36M1			1	1	0	0	0	0																					6	3	Low	0	0	1	0	0	0	0	0			Staphylococcus spp.	1	GNB
Assam	2	Golaghat	Raw milk	Vendor	G37M1			1	1	0	0	0	0																					11	2	Medium	1	0	1	0	0	0	0	0			Staphylococcus spp.	1	GNB
Assam	2	Golaghat	Raw milk	Vendor	G38M1			1	1	0	1	0	0																					6	2	Medium	1	1	1	1	0	1	1	0			Staphylococcus spp.	1	GNB
Assam	2	Golaghat	Raw milk	Vendor	G39M1			1	1	0	1	0	0																					6	2	Medium	1	0	1	1	0	0	0	0			Staphylococcus spp.	1	GNB
Assam	2	Golaghat	Raw milk	Vendor	G40M1			1	1	0	1	0	0																					7	3	Low	0	0	1	1	0	0	0	0			Staphylococcus spp.	1	GNB
Assam	2	Kamrup	Raw milk	Vendor	K21M1			1	1	0	1	0	0																					11	2	Medium	1	1	1	1	0	1	1	0			Staphylococcus spp.	1	GNB
Assam	2	Kamrup	Raw milk	Vendor	K22M1			1	1	0	1	0	0																					10	2	Medium	1	1	1	1	0	1	1	0			Staphylococcus spp.	1	GNB
Assam	2	Kamrup	Raw milk	Vendor	K23M1			1	1	0	1	1	1																					9	2	Medium	1	1	1	1	1	1	1	1			Staphylococcus spp.	1	ORGNB
Assam	2	Kamrup	Raw milk	Vendor	K24M1			1	0	0	0	0	0																					10	2	Medium	1	0	0	0	0	0	0	0			Staphylococcus spp.	1	GNB
Assam	2	Kamrup	Raw milk	Vendor	K25M1			1	1	0	1	0	0																					8	2	Medium	1	1	1	1	0	1	1	0			Staphylococcus spp.	1	GNB
Assam	2	Kamrup	Raw milk	Vendor	K26M1			1	1	0	1	0	0																					5	3	Low	0	0	1	1	0	0	0	0			Staphylococcus spp.	1	GNB
Assam	2	Kamrup	Raw milk	Vendor	K27M1			1	0	0	1	0	0																					9	2	Medium	1	0	1	0	0	0	0	0			Staphylococcus spp.	1	GNB
Assam	2	Kamrup	Raw milk	Vendor	K28M1			1	1	0	1	0	0																					9	2	Medium	1	0	1	1	0	0	0	0			Staphylococcus spp.	1	GNB
Assam	2	Kamrup	Raw milk	Vendor	K29M1			1	1	0	1	0	0																					10	2	Medium	1	0	1	1	0	0	0	0			Staphylococcus spp.	1	GNB
Assam	2	Kamrup	Raw milk	Vendor	K30M1			1	1	0	1	0	0																					12	1	High	1	0	1	1	0	0	0	0			Staphylococcus spp.	1	GNB
Assam	2	Baksa	Raw milk	Vendor	B1M1			1	1	0	1	0	0																					7	3	Low	0	0	1	1	0	0	0	0			Staphylococcus spp.	1	GNB
Assam	2	Baksa	Raw milk	Vendor	B2M1			1	1	0	1	0	0																					7	3	Low	0	0	1	1	0	0	0	0			Staphylococcus spp.	1	GNB
Assam	2	Baksa	Raw milk	Vendor	B3M1			1	1	0	1	0	0																					7	3	Low	0	1	1	1	0	1	1	0			Staphylococcus spp.	1	GNB
Assam	2	Baksa	Raw milk	Vendor	B4M1			1	1	0	1	0	1																					8	1	High	1	0	1	1	0	0	0	0			Staphylococcus spp.	1	ORGNB
Assam	2	Baksa	Raw milk	Vendor	B5M1			1	1	0	1	0	0																					8	2	Medium	1	1	1	1	0	1	1	0			Staphylococcus spp.	1	GNB
Assam	2	Baksa	Raw milk	Vendor	B6M1			1	1	0	0	0	0																					10	1	High	1	0	1	0	0	0	0	0			Staphylococcus spp.	1	GNB
Assam	2	Baksa	Raw milk	Vendor	B7M1			1	1	0	1	0	0																					9	2	Medium	1	0	1	1	0	0	0	0			Staphylococcus spp.	1	GNB
Assam	2	Baksa	Raw milk	Vendor	B8M1			1	1	0	0	0	0																					10	2	Medium	1	0	1	0	0	0	0	0			Staphylococcus spp.	1	GNB
Assam	2	Baksa	Raw milk	Vendor	B9M1			1	0	0	1	0	1																					8	2	Medium	1	1	1	0	0	1	1	0			Staphylococcus spp.	1	ORGNB
Assam	2	Baksa	Raw milk	Vendor	B10M1			1	0	0	1	0	0																					8	2	Medium	1	1	1	0	0	1	1	0			Staphylococcus spp.	1	GNB
Assam	2	Baksa	Raw milk	Vendor	B21M1			1	1	0	1	0	0																					9	2	Medium	1	0	1	1	0	0	0	0			Staphylococcus spp.	1	GNB
Assam	2	Baksa	Raw milk	Vendor	B22M1w			1	0	0	1	0	0																					9	2	Medium	1	0	1	0	0	0	0	0			Staphylococcus spp.	1	GNB
Assam	2	Baksa	Raw milk	Vendor	B23M1w			1	1	0	1	0	0																					8	2	Medium	1	0	1	1	0	0	0	0			Staphylococcus spp.	1	GNB
Assam	2	Baksa	Raw milk	Vendor	B24M1w			1	0	0	1	0	0																					10	2	Medium	1	0	1	0	0	0	0	0			Staphylococcus spp.	1	GNB
Assam	2	Baksa	Raw milk	Vendor	B25M1w			1	0	0	1	0	0																					9	2	Medium	1	0	1	0	0	0	0	0			Staphylococcus spp.	1	GNB
Assam	2	Baksa	Raw milk	Vendor	B26M1w			1	0	0	1	0	0																					9	2	Medium	1	1	1	0	0	1	1	0			Staphylococcus spp.	1	GNB
Assam	2	Baksa	Raw milk	Vendor	B27M1w			1	1	0	1	0	0																					8	2	Medium	1	1	1	1	0	1	1	0			Staphylococcus spp.	1	GNB
Assam	2	Baksa	Raw milk	Vendor	B28M1w			1	1	0	1	0	0																					8	2	Medium	1	0	1	1	0	0	0	0			Staphylococcus spp.	1	GNB
Assam	2	Baksa	Raw milk	Vendor	B29M1w			1	1	0	1	1	0																					9	2	Medium	1	1	1	1	1	1	1	1			Staphylococcus spp.	1	GNB
Assam	2	Baksa	Raw milk	Vendor	B30M1w			1	1	0	1	0	0																					9	2	Medium	1	1	1	1	0	1	1	0			Staphylococcus spp.	1	GNB
[truncated: 1 more columns]
